# Supplementary material for: PdWND3A, a wood-associated NAC domain-containing protein, affects lignin biosynthesis and composition in Populus
Source: BMC Plant Biol. 2019 Nov 11;19:486. doi: 10.1186/s12870-019-2111-5 (PMC6849256; doi:10.1186/s12870-019-2111-5)
Supplement: Supplementary file 1 — Additional file 1. The list of primers used for PCR and RT-PCR analyses in this study. [file 12870_2019_2111_MOESM1_ESM.xlsx]

## Sheet: Sheet2
Additional file 1. The list of primers used for PCR and RT-PCR analyses in this study.
Labeled Gene name	target gene_ID	sequence
PAL1	Potri.006G126800	CTTGGAAGCAATTACCAAGCTACTT
		ACTTCTCCGTTGGGACCAGTG
PAL4	Potri.016G091100	AGTGGCTCTTTGCCAAGCTATCG
		GACTTCGCTCTTCAAGTTCTCTTC
CAD1	Potri.009G095800	GTTACGCCTATGGTTATGCTTGGG
		TCTCCTCTGTCTCCTTCATGCTC
CCoAMT1	Potri.009G099800	ACGTCAGCGATGCCTCAGGG
		GCTACCAACCGGGAGGGGGT
4CL4	Potri.019G049500	GACTACATTGCAAAGCAGGTCGTG
		ATGAACGAAGAACACCTTGTGCAG
F5H1	Potri.005G117500	CTTGATTTGGCTGTTGCTCA
		GCGCAGTGAGTCCAAACATA
COMT3	Potri.014G106600	ACTGTAGTCCTAGAAAATATGC
		CAGGACAGGATGGAGCATG
COMT4	Potri.002G180600	ACCACTGTTGTAAATGGAAATATGC
		AGGATAGGCCGGCGCAT
PdWND3A	Potri.015G127400	GGAAGAAGGTTGGGTTGTGTG
		TGCAACTTAATGTAGGAGCCGAT
PdUBCc	Potri.006G205700	CTGAAGAAGGAGATGACAGCACCA
		GCATCCCTTCAACACAGTTTCACG
